# Supplementary material for: Catalytic Degradation of Ciprofloxacin in Aqueous Solution by Peroxymonosulfate Activated with a Magnetic CuFe2O4@Biochar Composite
Source: Int J Mol Sci. 2023 Mar 16;24(6):5702. doi: 10.3390/ijms24065702 (PMC10051636; doi:10.3390/ijms24065702)
Supplement: Supplementary file 1 [file ijms-24-05702-s001.zip]

Archive with 1 entries (1 files):
- ijms-2198973-supplementary.pdf
